# Supplementary material for: Deep Learning Powered Identification of Differentiated Early Mesoderm Cells from Pluripotent Stem Cells
Source: Cells. 2024 Mar 18;13(6):534. doi: 10.3390/cells13060534 (PMC10969030; doi:10.3390/cells13060534)
Supplement: Supplementary file 1 [file cells-13-00534-s001.zip]

Archive with 1 entries (1 files):
- cells-2914548-supplementary.pdf
